# Supplementary material for: Host population genetics and biogeography structure the microbiome of the sponge Cliona delitrix
Source: Ecol Evol. 2020 Jan 24;10(4):2007–20. doi: 10.1002/ece3.6033 (PMC7042757; doi:10.1002/ece3.6033)
Supplement: Supplementary file 1 [file ECE3-10-2007-s001.xlsx]

## Sheet: Lopez_cliona_metadata_matched_c
Code	Species	Location	Region	Longitude	Latitude	DEPTH	Pop_group
CL105.1020425	Cliona delitrix	Fort Lauderdale (Andia Station)	FL_BAH	-80.0966	26.1422	7.9	b
CL106.1020152	Cliona delitrix	Fort Lauderdale (Andia Station)	FL_BAH	-80.0966	26.1422	7.9	b
CL108.1019904	Cliona delitrix	Fort Lauderdale (Andia Station)	FL_BAH	-80.0966	26.1422	7.9	b
CL109.1020300	Cliona delitrix	Fort Lauderdale (Andia Station)	FL_BAH	-80.0966	26.1422	7.9	b
CL11.1019830	Cliona delitrix	East of Looe Key (Lower Keys Florida)	FL_BAH	-81.3796	24.5491	10.67	a
CL110.1020007	Cliona delitrix	Fort Lauderdale (Andia Station)	FL_BAH	-80.0966	26.1422	7.9	b
CL12.1020264	Cliona delitrix	East of Looe Key (Lower Keys Florida)	FL_BAH	-81.3796	24.5491	10.67	a
CL13.1020533	Cliona delitrix	East of Looe Key (Lower Keys Florida)	FL_BAH	-81.3796	24.5491	10.67	a
Cl178.1020401	Cliona delitrix	Belize, Carrie Bow Key (Andia Point)	Belize	-88.0789	16.8008	11.3	c
Cl179.1019663	Cliona delitrix	Belize, Carrie Bow Key (Andia Point)	Belize	-88.0789	16.8008	11.3	c
Cl182.1019508	Cliona delitrix	Belize, Carrie Bow Key (Andia Point)	Belize	-88.0789	16.8008	11.3	c
CL183.1019498	Cliona delitrix	Belize, Carrie Bow Key (Andia Point)	Belize	-88.0789	16.8008	11.6	c
CL22.1020317	Cliona delitrix	East of Looe Key (Lower Keys Florida)	FL_BAH	-81.3796	24.5491	10.67	a
CL234.1020237	Cliona delitrix	Dania Beach, Florida	FL_BAH	-80.0978	26.0522	9.1	a
CL236.1020402	Cliona delitrix	Dania Beach, Florida	FL_BAH	-80.0978	26.0522	9.1	a
CL239.1019878	Cliona delitrix	Dania Beach, Florida	FL_BAH	-80.0978	26.0522	9.1	b
CL24.1019928	Cliona delitrix	East of Looe Key (Lower Keys Florida)	FL_BAH	-81.3796	24.5491	10.67	a
CL242.1020433	Cliona delitrix	Dania Beach, Florida	FL_BAH	-80.0978	26.0522	9.1	b
CL251.1020171	Cliona delitrix	Dania Beach, Florida	FL_BAH	-80.0978	26.0522	9.1	b
CL257.1019570	Cliona delitrix	Dania Beach, Florida	FL_BAH	-80.0978	26.0522	9.1	b
CL264.1019976	Cliona delitrix	Marathon, Middle Keys, Florida	FL_BAH	-81.0506	24.6715	7.6	b
CL265.1019674	Cliona delitrix	Marathon, Middle Keys, Florida	FL_BAH	-81.0506	24.6715	7.6	b
CL266.1020254	Cliona delitrix	Marathon, Middle Keys, Florida	FL_BAH	-81.0506	24.6715	7.6	a
CL268.1019914	Cliona delitrix	Marathon, Middle Keys, Florida	FL_BAH	-81.0506	24.6715	7.6	a
CL293.1019996	Cliona delitrix	Miami Dade, Florida	FL_BAH	-80.104	25.8422	6.1	a
CL299.1020078	Cliona delitrix	Miami Dade, Florida	FL_BAH	-80.104	25.8422	6.1	b
CL300.1019671	Cliona delitrix	Miami Dade, Florida	FL_BAH	-80.104	25.8422	6.1	b
CL301.1019822	Cliona delitrix	Miami Dade, Florida	FL_BAH	-80.104	25.8422	6.1	b
CL302.1020065	Cliona delitrix	Miami Dade, Florida	FL_BAH	-80.104	25.8422	6.1	b
CL303.1019948	Cliona delitrix	Miami Dade, Florida	FL_BAH	-80.104	25.8422	6.1	a
CL352.1020377	Cliona delitrix	Bahamas (San Salvador)	FL_BAH	-74.5412	24.0586	12.8	a
CL353.1020282	Cliona delitrix	Bahamas (San Salvador)	FL_BAH	-74.5412	24.0586	12.8	a
CL354.1020256	Cliona delitrix	Bahamas (San Salvador)	FL_BAH	-74.5412	24.0586	12.8	a
CL356.1020556	Cliona delitrix	Bahamas (San Salvador)	FL_BAH	-74.5412	24.0586	12.8	a
CL415.1019946	Cliona delitrix	Dry Tortugas (The Maze), Florida	FL_BAH	-82.9496	24.609	14.6	a
CL416.1020174	Cliona delitrix	Dry Tortugas (The Maze), Florida	FL_BAH	-82.9496	24.609	14.6	a
CL417.1020011	Cliona delitrix	Dry Tortugas (The Maze), Florida	FL_BAH	-82.9496	24.609	14.6	a
CL418.1019557	Cliona delitrix	Dry Tortugas (The Maze), Florida	FL_BAH	-82.9496	24.609	14.6	a
CL419.1019653	Cliona delitrix	Dry Tortugas (The Maze), Florida	FL_BAH	-82.9496	24.609	14.6	a
CL42.1020404	Cliona delitrix	Panam_ Bocas del Toro (Punta Caracol)	Panama	-82.3032	9.3777	6.1	d
CL420.1019933	Cliona delitrix	Dry Tortugas (The Maze), Florida	FL_BAH	-82.9496	24.609	14.6	a
CL43.1019930	Cliona delitrix	Panam_ Bocas del Toro (Punta Caracol)	Panama	-82.3032	9.3777	6.1	d
CL456.1020537	Cliona delitrix	Key Largo (Conch Wall), Upper Keys, Florida	FL_BAH	-80.4538	24.9407	18.3	a
CL461.1020397	Cliona delitrix	Key Largo (Conch Wall), Upper Keys, Florida	FL_BAH	-80.4538	24.9407	18.3	a
CL50.1019736	Cliona delitrix	Panam_ Bocas del Toro (Punta Caracol)	Panama	-82.3032	9.3777	6.1	d
CL51.1019843	Cliona delitrix	Panam_ Bocas del Toro (Punta Caracol)	Panama	-82.3032	9.3777	6.1	d
CL52.1019677	Cliona delitrix	Panam_ Bocas del Toro (Punta Caracol)	Panama	-82.3032	9.3777	6.1	d
CL53.1020356	Cliona delitrix	Panam_ Bocas del Toro (Punta Caracol)	Panama	-82.3032	9.3777	6.1	d
