# Supplementary material for: Host population genetics and biogeography structure the microbiome of the sponge Cliona delitrix
Source: Ecol Evol. 2020 Jan 24;10(4):2007–20. doi: 10.1002/ece3.6033 (PMC7042757; doi:10.1002/ece3.6033)
Supplement: Supplementary file 2 [file ECE3-10-2007-s002.xlsx]

## Sheet: Sheet1
	Supplemental Table 2: Pairwise PERMANOVA results for collection reef (left) and population (right) comparisons. Significant pairwise differences are highlighted in bold text
	BH	0.067	-
	BTP	0.074	0.031	-								PopA	-
	DB	0.067	0.031	0.031	-							PopB	0.002	-
	DTM	0.064	0.074	0.031	0.031	-						PopC	0.019	0.009
	FTL	0.037	0.054	0.031	0.294	0.031	-					PopD	0.002	0.002	0.041	-
	KLC	0.349	0.094	0.094	0.439	0.249	0.335	-					PopA	PopB	PopC	PopD
	LK	0.031	0.031	0.031	0.031	0.074	0.031	0.244	-
	MIA	0.074	0.031	0.031	0.074	0.031	0.094	0.349	0.031	-
	MKY	0.094	0.064	0.034	0.239	0.177	0.244	0.533	0.335	0.125
		BEA	BH	BTP	DB	DTM	FTL	KLC	LK	MIA
